# Supplementary material for: Impact of water fortification with calcium on calcium intake in different countries: a simulation study
Source: Public Health Nutr. 2020 Aug 3;25(2):344–57. doi: 10.1017/S1368980020002232 (PMC8883601; doi:10.1017/S1368980020002232)
Supplement: Supplementary file 1 [file S1368980020002232sup001.zip]

Archive with 8 entries (8 files):
- S1368980020002232supp001.jpg
- S1368980020002232supp002.jpg
- S1368980020002232supp003.jpg
- S1368980020002232supp004.jpg
- S1368980020002232supp005.jpg
- S1368980020002232supp006.jpg
- S1368980020002232supp007.jpg
- S1368980020002232supp008.docx
